# Supplementary material for: Streamlining performance prediction: data-driven KPIs in all swimming strokes
Source: BMC Res Notes. 2024 Feb 19;17:52. doi: 10.1186/s13104-024-06714-x (PMC10877752; doi:10.1186/s13104-024-06714-x)
Supplement: Supplementary file 1 — Additional file 1. Performance Predictor Tool. [file 13104_2024_6714_MOESM1_ESM.xlsx]

## Sheet: FR
	INTRUCTIONS: To use this tool effectively, coaches should carefully consider the specific KPIs associated with each race distance. These KPIs should be collected under optimal conditions, such as selecting the best results from multiple trials.
	Subsequently, these gathered KPIs can be entered into the Potential Predictor to ascertain an individual swimmer's potential along with the lower and upper 95% LOA. Coaches can manipulate one or more KPIs to assess their impact on future race outcomes.
	Moreover, the Potential Predictor offers benchmark thresholds from data derived from the championships. This feature enables coaches and athletes to evaluate their performance and potential in comparison to their peers, providing valuable insights into their standings within the competitive landscape.
			RAW DATA												POTENTIAL PREDICTOR
			Swim Time [s]	Swim Time [mm:ss.00]	Start15 [s]	in5 [s]	Swim Time [s]	Swim Time [mm:ss.00]	Difference [s]							KPIs	Constant	Start15	in5
			actual	actual			predicted	predicted	actual vs. predicted								12.194	4.633	3.33
			55.4	00:00:55.400000	6.54	3.2	53.1498	00:00:53.150000	-2.25018							Swim Time [mm:ss:00]	Swim Time [s]	Start15 [s]	in5 [s]	Swim Time [s]	Difference [s]	95%LOA lower	95%LOA upper
			51.87	00:00:51.870000	6.26	2.98	51.12	00:00:51.120000	-0.75002							acutal	acutal			predicted	actual vs. predicted
			52.55	00:00:52.550000	6.48	2.97	52.1059	00:00:52.106000	-0.44406
			51.95	00:00:51.950000	6.34	2.87	51.1243	00:00:51.124000	-0.82568						Heats	00:00:48.879000	48.8795	5.89	2.80284	48.8158	-0.0636395	47.3158	50.3158
			49.04	00:00:49.040000	5.86	2.89	48.9671	00:00:48.967000	-0.07292						Qualification Semi-Finals	00:00:46.906000	46.9056	5.63125	2.68312	47.2184	0.312763	45.7184	48.7184
			50.22	00:00:50.220000	6.16	2.8	50.0573	00:00:50.057000	-0.16272						Qualification Finals	00:00:46.365000	46.365	5.5475	2.665	46.77	0.405017	45.27	48.27
			52.72	00:00:52.720000	6.44	2.97	51.9206	00:00:51.921000	-0.79938						Medals	00:00:45.927000	45.9267	5.47333	2.64333	46.3543	0.427587	44.8543	47.8543
			52.72	00:00:52.720000	6.32	2.99	51.4313	00:00:51.431000	-1.28874
			53.24	00:00:53.240000	6.86	3	53.9664	00:00:53.966000	0.72638
			52.17	00:00:52.170000	6.3	2.91	51.0722	00:00:51.072000	-1.0978
			47.96	00:00:47.960000	5.72	2.72	47.7524	00:00:47.752000	-0.20764							Add results from race analysis here.	INPUT
			49.47	00:00:49.470000	6.04	2.83	49.6012	00:00:49.601000	0.13122							Color code provides success chance.	Start15 [s]	in5 [s]	Swim Time [s]	Swim Time [mm:ss.00]	Swim Time [mm:ss.00]	Swim Time [mm:ss.00]
			50.24	00:00:50.240000	6.18	2.79	50.1166	00:00:50.117000	-0.12336							Modify KPI to identify potentials			predicted	predicted	95%LOA lower predicted	95%LOA upper predicted
			49.72	00:00:49.720000	5.76	2.96	48.7369	00:00:48.737000	-0.98312							for the predicted swim time.	5.44	2.6	46.0555	00:00:46.056000	00:00:45.436000	00:00:46.676000
			49.29	00:00:49.290000	6.16	2.7	49.7243	00:00:49.724000	0.43428
			49.88	00:00:49.880000	6.4	2.82	51.2358	00:00:51.236000	1.3558
			49.89	00:00:49.890000	5.94	2.87	49.2711	00:00:49.271000	-0.61888								COLOR CODE FOR SUCCESS CHANCES:
			52.24	00:00:52.240000	6.3	2.97	51.272	00:00:51.272000	-0.968									Likely medal winning effort
			48.66	00:00:48.660000	5.52	2.87	47.3253	00:00:47.325000	-1.33474									Final qualifying effort - possible medal
			49.37	00:00:49.370000	5.88	2.83	48.8599	00:00:48.860000	-0.51006									Possible to qualify for finals
			49.16	00:00:49.160000	5.98	2.81	49.2566	00:00:49.257000	0.09664									Unlikely to advance from heats
			49.75	00:00:49.750000	6.32	2.85	50.9651	00:00:50.965000	1.21506
			47.52	00:00:47.520000	5.54	2.72	46.9184	00:00:46.918000	-0.60158
			48.39	00:00:48.390000	5.94	2.73	48.8049	00:00:48.805000	0.41492
			49.01	00:00:49.010000	6.06	2.78	49.5274	00:00:49.527000	0.51738
			49.71	00:00:49.710000	5.9	2.8	48.8527	00:00:48.853000	-0.8573
			50	00:00:50	6.02	2.87	49.6418	00:00:49.642000	-0.35824
			49.36	00:00:49.360000	5.92	2.85	49.1119	00:00:49.112000	-0.24814
			48.92	00:00:48.920000	5.96	2.75	48.9642	00:00:48.964000	0.04418
			48.57	00:00:48.570000	5.74	2.83	48.2113	00:00:48.211000	-0.35868
			48.77	00:00:48.770000	5.52	2.88	47.3586	00:00:47.359000	-1.41144
			49.4	00:00:49.400000	6	2.83	49.4159	00:00:49.416000	0.0159
			48.83	00:00:48.830000	5.88	2.79	48.7267	00:00:48.727000	-0.10326
			48.74	00:00:48.740000	5.94	2.73	48.8049	00:00:48.805000	0.06492
			48.47	00:00:48.470000	5.78	2.85	48.4632	00:00:48.463000	-0.00676
			48.95	00:00:48.950000	5.9	2.87	49.0858	00:00:49.086000	0.1358
			47.96	00:00:47.960000	5.62	2.82	47.6221	00:00:47.622000	-0.33794
			48.27	00:00:48.270000	5.74	2.9	48.4444	00:00:48.444000	0.17442
			47.51	00:00:47.510000	5.74	2.73	47.8783	00:00:47.878000	0.36832
			48.1	00:00:48.100000	5.78	2.79	48.2634	00:00:48.263000	0.16344
			47.99	00:00:47.990000	5.68	2.75	47.6669	00:00:47.667000	-0.32306
			50.56	00:00:50.560000	5.9	2.91	49.219	00:00:49.219000	-1.341
			49.08	00:00:49.080000	5.9	2.78	48.7861	00:00:48.786000	-0.2939
			47.68	00:00:47.680000	5.94	2.75	48.8715	00:00:48.872000	1.19152
			48.15	00:00:48.150000	5.62	2.77	47.4556	00:00:47.456000	-0.69444
			48.1	00:00:48.100000	5.94	2.75	48.8715	00:00:48.872000	0.77152
			49.5	00:00:49.500000	5.88	2.89	49.0597	00:00:49.060000	-0.44026
			47.37	00:00:47.370000	5.66	2.7	47.4078	00:00:47.408000	0.03778
			47.75	00:00:47.750000	5.58	2.71	47.0704	00:00:47.070000	-0.67956
			47.65	00:00:47.650000	5.64	2.77	47.5482	00:00:47.548000	-0.10178
			47.05	00:00:47.050000	5.54	2.77	47.0849	00:00:47.085000	0.03492
			47.46	00:00:47.460000	5.92	2.73	48.7123	00:00:48.712000	1.25226
			47.37	00:00:47.370000	5.76	2.77	48.1042	00:00:48.104000	0.73418
			46.81	00:00:46.810000	5.72	2.67	47.5859	00:00:47.586000	0.77586
			48.12	00:00:48.120000	5.84	2.77	48.4748	00:00:48.475000	0.35482
			47.69	00:00:47.690000	5.6	2.78	47.3962	00:00:47.396000	-0.2938
			47.5	00:00:47.500000	5.6	2.72	47.1964	00:00:47.196000	-0.3036
			48.38	00:00:48.380000	5.78	2.75	48.1302	00:00:48.130000	-0.24976
			47.88	00:00:47.880000	5.5	2.72	46.7331	00:00:46.733000	-1.1469
			46.72	00:00:46.720000	5.7	2.63	47.36	00:00:47.360000	0.64
			46.16	00:00:46.160000	5.6	2.68	47.0632	00:00:47.063000	0.9032
			47.24	00:00:47.240000	5.62	2.73	47.3224	00:00:47.322000	0.08236
			46.96	00:00:46.960000	5.74	2.71	47.8117	00:00:47.812000	0.85172
			47.6	00:00:47.600000	5.74	2.8	48.1114	00:00:48.111000	0.51142
			48.34	00:00:48.340000	5.84	2.75	48.4082	00:00:48.408000	0.06822
			48.32	00:00:48.320000	5.94	2.79	49.0047	00:00:49.005000	0.68472
			47.96	00:00:47.960000	5.88	2.83	48.8599	00:00:48.860000	0.89994
			47.15	00:00:47.150000	5.82	2.71	48.1824	00:00:48.182000	1.03236
			46.46	00:00:46.460000	5.4	2.59	45.8369	00:00:45.837000	-0.6231
			46.88	00:00:46.880000	5.58	2.67	46.9372	00:00:46.937000	0.05724
			46.88	00:00:46.880000	5.48	2.71	46.6071	00:00:46.607000	-0.27286
			47.58	00:00:47.580000	5.82	2.73	48.249	00:00:48.249000	0.66896
			48.33	00:00:48.330000	6.02	2.81	49.442	00:00:49.442000	1.11196
			48.42	00:00:48.420000	5.94	2.69	48.6717	00:00:48.672000	0.25172
			47.3	00:00:47.300000	5.76	2.7	47.8711	00:00:47.871000	0.57108
			47.62	00:00:47.620000	5.86	2.68	48.2678	00:00:48.268000	0.64778
			46.03	00:00:46.030000	5.6	2.64	46.93	00:00:46.930000	0.9
			46.42	00:00:46.420000	5.46	2.63	46.2481	00:00:46.248000	-0.17192
			46.82	00:00:46.820000	5.66	2.65	47.2413	00:00:47.241000	0.42128
			47.2	00:00:47.200000	5.7	2.69	47.5598	00:00:47.560000	0.3598
			47.39	00:00:47.390000	5.88	2.67	48.3271	00:00:48.327000	0.93714
			47.43	00:00:47.430000	5.7	2.69	47.5598	00:00:47.560000	0.1298
			46.98	00:00:46.980000	5.5	2.7	46.6665	00:00:46.667000	-0.3135
			46.83	00:00:46.830000	5.64	2.72	47.3817	00:00:47.382000	0.55172
			46.55	00:00:46.550000	5.6	2.59	46.7635	00:00:46.763000	0.2135
			46.26	00:00:46.260000	5.46	2.66	46.348	00:00:46.348000	0.08798
			46.68	00:00:46.680000	5.78	2.69	47.9304	00:00:47.930000	1.25044
			46.53	00:00:46.530000	5.42	2.71	46.3292	00:00:46.329000	-0.20084
			46.91	00:00:46.910000	5.64	2.75	47.4816	00:00:47.482000	0.57162
			47.54	00:00:47.540000	5.44	2.76	46.5883	00:00:46.588000	-0.95168
			46.54	00:00:46.540000	5.64	2.59	46.9488	00:00:46.949000	0.40882
			46.59	00:00:46.590000	5.6	2.57	46.6969	00:00:46.697000	0.1069
			45.53	00:00:45.530000	5.34	2.56	45.459	00:00:45.459000	-0.07098
			45.9	00:00:45.900000	5.56	2.66	46.8113	00:00:46.811000	0.91128
			46.35	00:00:46.350000	5.52	2.71	46.7925	00:00:46.792000	0.44246
			46.63	00:00:46.630000	5.42	2.73	46.3958	00:00:46.396000	-0.23424
			46.58	00:00:46.580000	5.72	2.73	47.7857	00:00:47.786000	1.20566
			46.8	00:00:46.800000	5.58	2.77	47.2702	00:00:47.270000	0.47024
			48.3519	00:00:48.352000	5.8198	2.77204	48.388	00:00:48.388000	0.0360716
			1.82231	00:00:01.822000	0.284028	0.1065	1.58217	00:00:01.582000	0.702682

## Sheet: BA
	INTRUCTIONS: To use this tool effectively, coaches should carefully consider the specific KPIs associated with each race distance. These KPIs should be collected under optimal conditions, such as selecting the best results from multiple trials.
	Subsequently, these gathered KPIs can be entered into the Potential Predictor to ascertain an individual swimmer's potential along with the lower and upper 95% LOA. Coaches can manipulate one or more KPIs to assess their impact on future race outcomes.
	Moreover, the Potential Predictor offers benchmark thresholds from data derived from the championships. This feature enables coaches and athletes to evaluate their performance and potential in comparison to their peers, providing valuable insights into their standings within the competitive landscape.
			RAW DATA												POTENTIAL PREDICTOR
			Swim Time [s]	Swim Time [mm:ss.00]	Start15 [s]	in5 [s]	Swim Time [s]	Swim Time [mm:ss.00]	Difference [s]							KPIs	Constant	Start15	in5
			actual	actual			predicted	predicted	actual vs. predicted								4.997	3.416	8.337
			57.16	00:00:57.160000	7.6	3.26	58.1372	00:00:58.137000	0.97722							Swim Time [mm:ss:00]	Swim Time [s]	Start15 [s]	in5 [s]	Swim Time [s]	Difference [s]	95%LOA lower	95%LOA upper
			60.59	00:01:00.590000	7.44	3.52	59.7583	00:00:59.758000	-0.83172							acutal	acutal			predicted	actual vs. predicted
			57.3	00:00:57.300000	7.12	3.26	56.4975	00:00:56.498000	-0.80246
			57.38	00:00:57.380000	7.14	3.18	55.8989	00:00:55.899000	-1.4811						Heats	00:00:52.754000	52.7544	6.5129	3.04855	52.6608	-0.0935295	51.4608	53.8608
			55.39	00:00:55.390000	7.34	3.09	55.8318	00:00:55.832000	0.44177						Qualification Semi-Finals	00:00:50.652000	50.6519	6.1675	2.98813	50.9772	0.325303	49.7772	52.1772
			52.6	00:00:52.600000	6.36	3.08	52.4007	00:00:52.401000	-0.19928						Qualification Finals	00:00:50.204000	50.2037	6.08	2.935	50.2354	0.031625	49.0354	51.4354
			51.05	00:00:51.050000	6.18	3.03	51.369	00:00:51.369000	0.31899						Medals	00:00:49.777000	49.7767	6.04667	2.89	49.7463	-0.0303233	48.5463	50.9463
			55.3	00:00:55.300000	7.3	3.15	56.1953	00:00:56.195000	0.89535
			53.75	00:00:53.750000	6.8	3.07	53.8204	00:00:53.820000	0.07039
			55.39	00:00:55.390000	6.62	3.27	54.8729	00:00:54.873000	-0.51709
			55.7	00:00:55.700000	6.64	3.2	54.3576	00:00:54.358000	-1.34236							Add results from race analysis here.	INPUT
			52.9	00:00:52.900000	6.52	3.22	54.1145	00:00:54.114000	1.21446							Color code provides success chance.	Start15 [s]	in5 [s]	Swim Time [s]	Swim Time [mm:ss.00]	Swim Time [mm:ss.00]	Swim Time [mm:ss.00]
			54.1	00:00:54.100000	7.26	2.9	53.9745	00:00:53.974000	-0.12554							Modify KPI to identify potentials			predicted	predicted	95%LOA lower predicted	95%LOA upper predicted
			53.71	00:00:53.710000	6.54	3.02	52.5154	00:00:52.515000	-1.19462							for the predicted swim time.	6.07	2.9	49.9094	00:00:49.909000	00:00:49.289000	00:00:50.529000
			52.9	00:00:52.900000	6.42	2.97	51.6886	00:00:51.689000	-1.21139
			53.02	00:00:53.020000	6.3	3.12	52.5292	00:00:52.529000	-0.49076
			52.93	00:00:52.930000	6.7	3.11	53.8123	00:00:53.812000	0.88227								COLOR CODE FOR SUCCESS CHANCES:
			52.44	00:00:52.440000	6.34	2.97	51.4153	00:00:51.415000	-1.02467									Likely medal winning effort
			54.34	00:00:54.340000	7	3.07	54.5036	00:00:54.504000	0.16359									Final qualifying effort - possible medal
			53.34	00:00:53.340000	6.54	3.03	52.5987	00:00:52.599000	-0.74125									Possible to qualify for finals
			53.99	00:00:53.990000	6.56	3.02	52.5837	00:00:52.584000	-1.4063									Unlikely to advance from heats
			54.76	00:00:54.760000	6.9	3.07	54.162	00:00:54.162000	-0.59801
			52.84	00:00:52.840000	6.4	3.15	53.121	00:00:53.121000	0.28095
			51.84	00:00:51.840000	6.58	3	52.4853	00:00:52.485000	0.64528
			52.3	00:00:52.300000	6.38	3.01	51.8854	00:00:51.885000	-0.41455
			52.09	00:00:52.090000	6.3	2.98	51.3621	00:00:51.362000	-0.72794
			51.64	00:00:51.640000	6.38	2.98	51.6353	00:00:51.635000	-0.00466
			51.98	00:00:51.980000	6.06	3	50.709	00:00:50.709000	-1.27104
			52.94	00:00:52.940000	6.48	3.05	52.5605	00:00:52.561000	-0.37947
			53.42	00:00:53.420000	6.5	3.17	53.6293	00:00:53.629000	0.20929
			53.6	00:00:53.600000	6.68	3.13	53.9107	00:00:53.911000	0.31069
			52.09	00:00:52.090000	6.64	3.01	52.7736	00:00:52.774000	0.68361
			52.05	00:00:52.050000	6.42	3.03	52.1888	00:00:52.189000	0.13883
			52	00:00:52	6.5	3.03	52.4621	00:00:52.462000	0.46211
			51.58	00:00:51.580000	6.36	2.95	51.3169	00:00:51.317000	-0.26309
			50.45	00:00:50.450000	6.24	2.9	50.4901	00:00:50.490000	0.04014
			51.23	00:00:51.230000	6.28	2.93	50.8769	00:00:50.877000	-0.35311
			51.38	00:00:51.380000	6.26	3.03	51.6423	00:00:51.642000	0.26227
			51.15	00:00:51.150000	6.02	3.05	50.9892	00:00:50.989000	-0.16083
			51.99	00:00:51.990000	6.28	2.99	51.3771	00:00:51.377000	-0.61289
			51.25	00:00:51.250000	6.42	3.01	52.0221	00:00:52.022000	0.77209
			52.53	00:00:52.530000	6.38	3.11	52.7191	00:00:52.719000	0.18915
			51.66	00:00:51.660000	6.32	3.07	52.1807	00:00:52.181000	0.52071
			51.24	00:00:51.240000	6.12	3	50.9139	00:00:50.914000	-0.32608
			50.74	00:00:50.740000	6.2	2.87	50.1034	00:00:50.103000	-0.63661
			51.49	00:00:51.490000	6.52	2.91	51.53	00:00:51.530000	0.03999
			51.21	00:00:51.210000	6.28	3.01	51.5438	00:00:51.544000	0.33385
			50.95	00:00:50.950000	6.2	2.91	50.4369	00:00:50.437000	-0.51313
			51.2	00:00:51.200000	6.26	2.91	50.6418	00:00:50.642000	-0.55817
			51.14	00:00:51.140000	6.38	2.94	51.3019	00:00:51.302000	0.16186
			51.92	00:00:51.920000	6.92	2.89	52.7296	00:00:52.730000	0.80965
			54.44	00:00:54.440000	6.94	3.08	54.382	00:00:54.382000	-0.058
			52.99	00:00:52.990000	6.6	3.03	52.8037	00:00:52.804000	-0.18629
			51.37	00:00:51.370000	6.16	3.05	51.4674	00:00:51.467000	0.09741
			50.98	00:00:50.980000	6.14	3	50.9822	00:00:50.982000	0.00224
			50.88	00:00:50.880000	6.04	3	50.6406	00:00:50.641000	-0.23936
			49.52	00:00:49.520000	6.32	2.86	50.4299	00:00:50.430000	0.90994
			50.48	00:00:50.480000	6.08	3.01	50.8606	00:00:50.861000	0.38065
			50.97	00:00:50.970000	6.3	2.99	51.4454	00:00:51.445000	0.47543
			51.04	00:00:51.040000	6.2	2.94	50.687	00:00:50.687000	-0.35302
			53.01	00:00:53.010000	6.24	3.23	53.2413	00:00:53.241000	0.23135
			53.15	00:00:53.150000	6.4	3.19	53.4544	00:00:53.454000	0.30443
			50.94	00:00:50.940000	6.32	3.07	52.1807	00:00:52.181000	1.24071
			50.82	00:00:50.820000	6.16	3.05	51.4674	00:00:51.467000	0.64741
			50.66	00:00:50.660000	6.12	2.89	49.9968	00:00:49.997000	-0.66315
			50.48	00:00:50.480000	6.14	2.95	50.5654	00:00:50.565000	0.08539
			50.85	00:00:50.850000	6.24	2.93	50.7403	00:00:50.740000	-0.10975
			50.75	00:00:50.750000	6.12	3.07	51.4975	00:00:51.498000	0.74751
			51.76	00:00:51.760000	6.08	3.1	51.611	00:00:51.611000	-0.14902
			51.33	00:00:51.330000	6.04	3.11	51.5577	00:00:51.558000	0.22771
			50.58	00:00:50.580000	6.14	2.91	50.2319	00:00:50.232000	-0.34809
			50.65	00:00:50.650000	6.24	2.95	50.907	00:00:50.907000	0.25699
			50.58	00:00:50.580000	6.04	3.07	51.2242	00:00:51.224000	0.64423
			49.57	00:00:49.570000	6.26	2.85	50.1416	00:00:50.142000	0.57161
			50.08	00:00:50.080000	5.98	2.95	50.0188	00:00:50.019000	-0.06117
			50.5	00:00:50.500000	6.32	3.03	51.8472	00:00:51.847000	1.34723
			50.75	00:00:50.750000	6.38	2.89	50.885	00:00:50.885000	0.13501
			50.13	00:00:50.130000	6.1	2.99	50.7622	00:00:50.762000	0.63223
			50.61	00:00:50.610000	5.96	3.01	50.4507	00:00:50.451000	-0.15927
			50.39	00:00:50.390000	6.2	3.02	51.3539	00:00:51.354000	0.96394
			50.3	00:00:50.300000	6.08	2.91	50.0269	00:00:50.027000	-0.27305
			49.09	00:00:49.090000	6.16	2.83	49.6333	00:00:49.633000	0.54327
			49.94	00:00:49.940000	5.9	2.93	49.5788	00:00:49.579000	-0.36119
			50.42	00:00:50.420000	6.12	2.95	50.4971	00:00:50.497000	0.07707
			50.55	00:00:50.550000	6.18	2.89	50.2018	00:00:50.202000	-0.34819
			50.33	00:00:50.330000	6.04	2.94	50.1404	00:00:50.140000	-0.18958
			52.1259	00:00:52.126000	6.40837	3.02674	52.122	00:00:52.122000	-0.00396488
			1.99345	00:00:01.993000	0.357816	0.113204	1.89047	00:00:01.890000	0.62982

## Sheet: BR
	INTRUCTIONS: To use this tool effectively, coaches should carefully consider the specific KPIs associated with each race distance. These KPIs should be collected under optimal conditions, such as selecting the best results from multiple trials.
	Subsequently, these gathered KPIs can be entered into the Potential Predictor to ascertain an individual swimmer's potential along with the lower and upper 95% LOA. Coaches can manipulate one or more KPIs to assess their impact on future race outcomes.
	Moreover, the Potential Predictor offers benchmark thresholds from data derived from the championships. This feature enables coaches and athletes to evaluate their performance and potential in comparison to their peers, providing valuable insights into their standings within the competitive landscape.
			RAW DATA													POTENTIAL PREDICTOR
			Swim Time [s]	Swim Time [mm:ss.00]	in5 [s]	out10 [s]	FSS [m/s]	Swim Time [s]	Swim Time [mm:ss.00]	Difference [s]							KPIs	Constant	Start15	in5
			actual	actual				predicted	predicted	actual vs. predicted								40.415	4.671	4.372	13.346
			65.14	00:01:05.140000	3.25	6.43	1.42	64.7564	00:01:04.756000	-0.38361							Swim Time [mm:ss:00]	Swim Time [s]	in5 [s]	out10 [s]	FSS [m/s]	Swim Time [s]	Difference [s]	95%LOA lower	95%LOA upper
			63.58	00:01:03.580000	3.25	6.16	1.42	63.576	00:01:03.576000	-0.00405							acutal	acutal				predicted	actual vs. predicted
			61.03	00:01:01.030000	3	6.01	1.47	61.0851	00:01:01.085000	0.0551
			62.11	00:01:02.110000	3.09	6.01	1.46	61.639	00:01:01.639000	-0.47105						Heats	00:00:59.850000	59.8498	2.95872	5.86851	1.50426	59.8165	-0.0332532	59.3165	60.3165
			58.91	00:00:58.910000	2.87	5.66	1.51	58.4138	00:00:58.414000	-0.49617						Qualification Semi-Finals	00:00:57.359000	57.3594	2.845	5.5975	1.5575	57.3899	0.030495	56.8899	57.8899
			64.29	00:01:04.290000	3.17	6.36	1.41	64.2101	00:01:04.210000	-0.07987						Qualification Finals	00:00:56.644000	56.6438	2.82125	5.55125	1.58375	56.7264	0.0826462	56.2264	57.2264
			65.51	00:01:05.510000	3.29	6.39	1.39	65.1687	00:01:05.169000	-0.34127						Medals	00:00:56.343000	56.3433	2.83333	5.52333	1.60333	56.3994	0.0560933	55.8994	56.8994
			66.06	00:01:06.060000	3.3	6.67	1.36	66.84	00:01:06.840000	0.77998
			61.12	00:01:01.120000	2.93	6.09	1.49	60.841	00:01:00.841000	-0.27903
			60.61	00:01:00.610000	2.89	6.13	1.54	60.1617	00:01:00.162000	-0.44829
			60.03	00:01:00.030000	2.97	6.02	1.53	60.1879	00:01:00.188000	0.15793							Add results from race analysis here.	INPUT
			59.71	00:00:59.710000	2.95	6	1.55	59.7401	00:00:59.740000	0.03015							Color code provides success chance.	in5 [s]	out10 [s]	FSS [m/s]	Swim Time [s]	Swim Time [mm:ss.00]	Swim Time [mm:ss.00]	Swim Time [mm:ss.00]
			61.43	00:01:01.430000	3.04	6.16	1.47	61.9277	00:01:01.928000	0.49774							Modify KPI to identify potentials				predicted	predicted	95%LOA lower predicted	95%LOA upper predicted
			60.1	00:01:00.100000	2.93	6.04	1.52	60.222	00:01:00.222000	0.12199							for the predicted swim time.	2.84	5.54	1.59	56.6814	00:00:56.681000	00:00:56.061000	00:00:57.301000
			59.63	00:00:59.630000	2.9	5.98	1.54	59.5526	00:00:59.553000	-0.07738
			60.42	00:01:00.420000	2.96	5.72	1.43	60.1642	00:01:00.164000	-0.25578
			63.63	00:01:03.630000	3.27	6.11	1.4	63.7177	00:01:03.718000	0.08769								COLOR CODE FOR SUCCESS CHANCES:
			59.16	00:00:59.160000	2.81	6	1.53	59.3531	00:00:59.353000	0.19313									Likely medal winning effort
			58.8	00:00:58.800000	2.83	5.75	1.52	58.487	00:00:58.487000	-0.31299									Final qualifying effort - possible medal
			58.05	00:00:58.050000	2.82	5.91	1.6	58.0721	00:00:58.072000	0.02214									Possible to qualify for finals
			57.62	00:00:57.620000	2.89	5.63	1.58	57.4419	00:00:57.442000	-0.17813									Unlikely to advance from heats
			57.81	00:00:57.810000	2.97	5.39	1.48	58.1009	00:00:58.101000	0.29087
			58.28	00:00:58.280000	2.89	5.76	1.55	58.4106	00:00:58.411000	0.13061
			58.49	00:00:58.490000	2.99	5.65	1.55	58.3968	00:00:58.397000	-0.09321
			58.62	00:00:58.620000	2.95	5.67	1.54	58.4308	00:00:58.431000	-0.18915
			58.11	00:00:58.110000	2.81	5.77	1.55	58.0806	00:00:58.081000	-0.02935
			61.53	00:01:01.530000	2.98	5.98	1.44	61.2609	00:01:01.261000	-0.2691
			58.7	00:00:58.700000	2.91	5.85	1.54	59.031	00:00:59.031000	0.33097
			58.9	00:00:58.900000	3.03	5.51	1.49	58.7723	00:00:58.772000	-0.12769
			59.26	00:00:59.260000	3.02	5.73	1.52	59.2871	00:00:59.287000	0.02706
			57.21	00:00:57.210000	2.77	5.5	1.55	56.7134	00:00:56.713000	-0.49663
			56.71	00:00:56.710000	2.75	5.57	1.57	56.6591	00:00:56.659000	-0.05093
			57.41	00:00:57.410000	2.85	5.67	1.54	57.9638	00:00:57.964000	0.55375
			57.8	00:00:57.800000	2.89	5.59	1.55	57.6674	00:00:57.667000	-0.13263
			59.74	00:00:59.740000	2.86	5.96	1.52	59.5453	00:00:59.545000	-0.19474
			59.79	00:00:59.790000	2.99	5.77	1.5	59.5887	00:00:59.589000	-0.20127
			59.43	00:00:59.430000	2.96	5.64	1.45	59.5475	00:00:59.548000	0.11754
			59.11	00:00:59.110000	2.82	6.05	1.56	59.2181	00:00:59.218000	0.10806
			59.52	00:00:59.520000	2.86	5.95	1.53	59.3681	00:00:59.368000	-0.15192
			59.19	00:00:59.190000	2.98	5.82	1.54	59.2268	00:00:59.227000	0.03678
			58.25	00:00:58.250000	2.99	5.42	1.5	58.0585	00:00:58.059000	-0.19147
			57.33	00:00:57.330000	2.8	5.62	1.54	57.5116	00:00:57.512000	0.1816
			58.17	00:00:58.170000	2.95	5.59	1.53	58.2146	00:00:58.215000	0.04455
			58.62	00:00:58.620000	2.87	5.97	1.58	58.8349	00:00:58.835000	0.21493
			59.4	00:00:59.400000	2.91	5.91	1.54	59.2933	00:00:59.293000	-0.10671
			58.7	00:00:58.700000	2.84	5.39	1.39	58.6948	00:00:58.695000	-0.00522
			59.92	00:00:59.920000	3.01	5.86	1.51	59.9422	00:00:59.942000	0.02217
			57.73	00:00:57.730000	2.95	5.58	1.59	57.3701	00:00:57.370000	-0.35993
			56.86	00:00:56.860000	2.8	5.56	1.55	57.1158	00:00:57.116000	0.25582
			58.35	00:00:58.350000	2.88	5.67	1.53	58.2373	00:00:58.237000	-0.11266
			57.35	00:00:57.350000	2.81	5.53	1.55	57.0314	00:00:57.031000	-0.31863
			57.08	00:00:57.080000	2.87	5.65	1.59	57.3024	00:00:57.302000	0.22243
			58.12	00:00:58.120000	2.77	5.86	1.59	57.7535	00:00:57.753000	-0.36655
			56.83	00:00:56.830000	2.83	5.55	1.57	56.9453	00:00:56.945000	0.11531
			57.84	00:00:57.840000	2.76	5.41	1.42	58.0082	00:00:58.008000	0.16816
			58.08	00:00:58.080000	2.98	5.6	1.54	58.2649	00:00:58.265000	0.18494
			57.81	00:00:57.810000	2.83	5.81	1.58	57.9486	00:00:57.949000	0.13857
			57.14	00:00:57.140000	2.87	5.59	1.58	57.1736	00:00:57.174000	0.03357
			56.34	00:00:56.340000	2.79	5.54	1.62	56.0474	00:00:56.047000	-0.29255
			55.89	00:00:55.890000	2.77	5.47	1.57	56.3153	00:00:56.315000	0.42529
			56.81	00:00:56.810000	2.84	5.55	1.56	57.1255	00:00:57.125000	0.31548
			57.76	00:00:57.760000	3.02	5.26	1.48	57.7661	00:00:57.766000	0.00606
			57.76	00:00:57.760000	2.75	5.93	1.6	57.8326	00:00:57.833000	0.07261
			56.98	00:00:56.980000	2.81	5.58	1.57	56.983	00:00:56.983000	0.00305
			56.58	00:00:56.580000	2.83	5.56	1.56	57.1225	00:00:57.122000	0.54249
			56.55	00:00:56.550000	2.86	5.51	1.57	56.9106	00:00:56.911000	0.36056
			56.42	00:00:56.420000	2.86	5.59	1.62	56.593	00:00:56.593000	0.17302
			56.06	00:00:56.060000	2.78	5.47	1.62	55.6947	00:00:55.695000	-0.3653
			57.07	00:00:57.070000	2.83	5.64	1.59	57.0719	00:00:57.072000	0.00187
			56.7	00:00:56.700000	2.83	5.59	1.6	56.7198	00:00:56.720000	0.01981
			56.79	00:00:56.790000	2.77	5.47	1.54	56.7157	00:00:56.716000	-0.07433
			58.9273	00:00:58.927000	2.91761	5.77169	1.52521	58.9215	00:00:58.921000	-0.00582831
			2.26528	00:00:02.265000	0.13173	0.277278	0.0609651	2.24952	00:00:02.250000	0.264374

## Sheet: BU
	INTRUCTIONS: To use this tool effectively, coaches should carefully consider the specific KPIs associated with each race distance. These KPIs should be collected under optimal conditions, such as selecting the best results from multiple trials.
	Subsequently, these gathered KPIs can be entered into the Potential Predictor to ascertain an individual swimmer's potential along with the lower and upper 95% LOA. Coaches can manipulate one or more KPIs to assess their impact on future race outcomes.
	Moreover, the Potential Predictor offers benchmark thresholds from data derived from the championships. This feature enables coaches and athletes to evaluate their performance and potential in comparison to their peers, providing valuable insights into their standings within the competitive landscape.
			RAW DATA													POTENTIAL PREDICTOR
			Swim Time [s]	Swim Time [mm:ss.00]	in5 [s]	out10 [s]	FSS [m/s]	Swim Time [s]	Swim Time [mm:ss.00]	Difference [s]							KPIs	Constant	in5	out10	FSS
			actual	actual				predicted	predicted	actual vs. predicted								30.948	5.05	4.358	8.353
			56.94	00:00:56.940000	2.79	6.02	1.7	57.0726	00:00:57.073000	0.13256							Swim Time [mm:ss:00]	Swim Time [s]	in5 [s]	out10 [s]	FSS [m/s]	Swim Time [s]	Difference [s]	95%LOA lower	95%LOA upper
			56.25	00:00:56.250000	2.82	5.72	1.67	56.1673	00:00:56.167000	-0.08275							acutal	acutal				predicted	actual vs. predicted
			59.95	00:00:59.950000	2.99	6.21	1.6	59.7459	00:00:59.746000	-0.20412
			55.62	00:00:55.620000	2.77	5.41	1.66	54.6473	00:00:54.647000	-0.9727						Heats	00:00:52.456000	52.4562	2.6118	5.33656	1.78885	52.452	-0.00419049	51.852	53.052
			54.31	00:00:54.310000	2.7	5.54	1.72	54.3592	00:00:54.359000	0.04916						Qualification Semi-Finals	00:00:50.448000	50.4475	2.495	5.125	1.845	50.4712	0.023715	49.8712	51.0712
			53.94	00:00:53.940000	2.73	5.47	1.76	53.8715	00:00:53.871000	-0.06852						Qualification Finals	00:00:49.845000	49.845	2.49375	5.05125	1.87	49.9347	0.089675	49.3347	50.5347
			53.5	00:00:53.500000	2.71	5.47	1.76	53.7705	00:00:53.770000	0.27048						Medals	00:00:49.447000	49.4467	2.42	5.02333	1.87333	49.4127	-0.0339333	48.8127	50.0127
			53.88	00:00:53.880000	2.67	5.39	1.71	53.6375	00:00:53.637000	-0.24251
			54.62	00:00:54.620000	2.76	5.65	1.74	54.9745	00:00:54.974000	0.35448
			57.9	00:00:57.900000	2.87	5.82	1.59	57.5238	00:00:57.524000	-0.37621
			56.81	00:00:56.810000	2.85	5.85	1.69	56.7182	00:00:56.718000	-0.09177							Add results from race analysis here.	INPUT
			53.4	00:00:53.400000	2.64	5.59	1.69	54.5247	00:00:54.525000	1.12465							Color code provides success chance.	in5 [s]	out10 [s]	FSS [m/s]	Swim Time [s]	Swim Time [mm:ss.00]	Swim Time [mm:ss.00]	Swim Time [mm:ss.00]
			51.16	00:00:51.160000	2.48	5.13	1.84	50.459	00:00:50.459000	-0.70098							Modify KPI to identify potentials				predicted	predicted	95%LOA lower predicted	95%LOA upper predicted
			52.98	00:00:52.980000	2.6	5.41	1.75	53.037	00:00:53.037000	0.05703							for the predicted swim time.	2.49	5.04	1.88	49.7832	00:00:49.783000	00:00:49.163000	00:00:50.403000
			51.7	00:00:51.700000	2.61	5.2	1.77	52.0053	00:00:52.005000	0.30529
			52.79	00:00:52.790000	2.53	5.45	1.81	52.3567	00:00:52.357000	-0.43333
			52.88	00:00:52.880000	2.57	5.47	1.79	52.8129	00:00:52.813000	-0.06711								COLOR CODE FOR SUCCESS CHANCES:
			52.35	00:00:52.350000	2.75	5.07	1.78	52.0622	00:00:52.062000	-0.28778									Likely medal winning effort
			53.3	00:00:53.300000	2.67	5.5	1.78	53.5322	00:00:53.532000	0.23216									Final qualifying effort - possible medal
			53.34	00:00:53.340000	2.56	5.61	1.77	53.5396	00:00:53.540000	0.19957									Possible to qualify for finals
			53.97	00:00:53.970000	2.61	5.61	1.76	53.8756	00:00:53.876000	-0.0944									Unlikely to advance from heats
			51.77	00:00:51.770000	2.58	5.23	1.79	51.8175	00:00:51.817000	0.04747
			51.66	00:00:51.660000	2.57	5.23	1.76	52.0176	00:00:52.018000	0.35756
			52.54	00:00:52.540000	2.48	5.46	1.8	52.2313	00:00:52.231000	-0.30872
			52.35	00:00:52.350000	2.67	5.22	1.81	52.0613	00:00:52.061000	-0.28867
			51.73	00:00:51.730000	2.45	5.38	1.82	51.5641	00:00:51.564000	-0.16592
			51.06	00:00:51.060000	2.57	5.24	1.85	51.3094	00:00:51.309000	0.24937
			51.78	00:00:51.780000	2.58	5.34	1.84	51.8792	00:00:51.879000	0.0992
			51.45	00:00:51.450000	2.6	5.19	1.84	51.3265	00:00:51.326000	-0.1235
			51.89	00:00:51.890000	2.66	5.18	1.81	51.8365	00:00:51.837000	-0.05349
			52.7	00:00:52.700000	2.59	5.36	1.73	52.9357	00:00:52.936000	0.23569
			51.21	00:00:51.210000	2.53	5.13	1.78	51.2127	00:00:51.213000	0.0027
			51.82	00:00:51.820000	2.62	5.28	1.8	52.1538	00:00:52.154000	0.33384
			51.7	00:00:51.700000	2.65	5.21	1.8	52.0003	00:00:52	0.30028
			51.35	00:00:51.350000	2.55	5.19	1.78	51.5752	00:00:51.575000	0.22518
			50.73	00:00:50.730000	2.47	5.14	1.85	50.3686	00:00:50.369000	-0.36143
			50.69	00:00:50.690000	2.56	5.11	1.82	50.9429	00:00:50.943000	0.25292
			50.41	00:00:50.410000	2.56	5.1	1.86	50.5652	00:00:50.565000	0.15522
			51.58	00:00:51.580000	2.61	5.17	1.82	51.4569	00:00:51.457000	-0.1231
			52	00:00:52	2.64	5.33	1.8	52.4727	00:00:52.473000	0.47274
			52.74	00:00:52.740000	2.65	5.4	1.78	52.9954	00:00:52.995000	0.25536
			52.09	00:00:52.090000	2.54	5.32	1.81	51.8406	00:00:51.841000	-0.24937
			52.49	00:00:52.490000	2.69	5.12	1.74	52.3112	00:00:52.311000	-0.17876
			51.23	00:00:51.230000	2.49	5.18	1.8	51.0615	00:00:51.062000	-0.16846
			49.88	00:00:49.880000	2.52	5.1	1.9	50.0291	00:00:50.029000	0.1491
			51.1	00:00:51.100000	2.54	5.2	1.84	51.0671	00:00:51.067000	-0.03292
			51.28	00:00:51.280000	2.63	5.27	1.91	51.2419	00:00:51.242000	-0.03807
			51.25	00:00:51.250000	2.53	5.27	1.84	51.3216	00:00:51.322000	0.07164
			51.51	00:00:51.510000	2.59	5.13	1.77	51.5992	00:00:51.599000	0.08923
			51.7	00:00:51.700000	2.58	5.2	1.88	50.935	00:00:50.935000	-0.76504
			53.03	00:00:53.030000	2.6	5.49	1.81	52.8845	00:00:52.884000	-0.14551
			51.6	00:00:51.600000	2.59	5.23	1.78	51.9515	00:00:51.951000	0.3515
			51.16	00:00:51.160000	2.58	5.11	1.79	51.2945	00:00:51.295000	0.13451
			50.58	00:00:50.580000	2.58	5.09	1.82	50.9568	00:00:50.957000	0.37676
			51.4	00:00:51.400000	2.47	5.27	1.81	51.2692	00:00:51.269000	-0.13077
			49.9	00:00:49.900000	2.53	5.08	1.88	50.1595	00:00:50.160000	0.2595
			50.01	00:00:50.010000	2.46	5.13	1.85	50.2745	00:00:50.274000	0.26449
			50.37	00:00:50.370000	2.51	5.09	1.91	49.8515	00:00:49.851000	-0.51851
			51.37	00:00:51.370000	2.47	5.37	1.83	51.538	00:00:51.538000	0.16797
			51.72	00:00:51.720000	2.6	5.11	1.81	51.2285	00:00:51.228000	-0.49155
			51.41	00:00:51.410000	2.55	5.29	1.86	51.3427	00:00:51.343000	-0.06726
			50.56	00:00:50.560000	2.53	5.1	1.84	50.5808	00:00:50.581000	0.02078
			50.91	00:00:50.910000	2.43	5.23	1.75	51.3941	00:00:51.394000	0.48409
			50.12	00:00:50.120000	2.5	5.04	1.83	50.2513	00:00:50.251000	0.13133
			50.08	00:00:50.080000	2.43	5.03	1.83	49.8542	00:00:49.854000	-0.22575
			50.47	00:00:50.470000	2.53	5.13	1.88	50.3774	00:00:50.377000	-0.0926
			50.31	00:00:50.310000	2.43	5.15	1.86	50.1266	00:00:50.127000	-0.18338
			50.86	00:00:50.860000	2.57	5.06	1.79	51.0261	00:00:51.026000	0.16611
			50.78	00:00:50.780000	2.54	5.17	1.85	50.8528	00:00:50.853000	0.07281
			50.99	00:00:50.990000	2.47	5.16	1.79	50.9569	00:00:50.957000	-0.03309
			50.82	00:00:50.820000	2.48	5.2	1.87	50.5135	00:00:50.513000	-0.30651
			50.1	00:00:50.100000	2.42	5.14	1.88	49.8655	00:00:49.865000	-0.23452
			49.91	00:00:49.910000	2.46	5.11	1.87	50.0203	00:00:50.020000	0.11027
			49.92	00:00:49.920000	2.42	5.17	1.88	49.9962	00:00:49.996000	0.07622
			50.42	00:00:50.420000	2.59	5.07	1.86	50.586	00:00:50.586000	0.16598
			50.71	00:00:50.710000	2.51	5.07	1.82	50.5161	00:00:50.516000	-0.1939
			50.2	00:00:50.200000	2.61	5.17	1.92	50.6216	00:00:50.622000	0.4216
			50.63	00:00:50.630000	2.45	5.14	1.87	50.1005	00:00:50.101000	-0.52949
			49.77	00:00:49.770000	2.51	4.94	1.83	49.866	00:00:49.866000	0.09603
			49.06	00:00:49.060000	2.37	4.99	1.92	48.6252	00:00:48.625000	-0.43484
			49.97	00:00:49.970000	2.59	5.02	1.87	50.2846	00:00:50.285000	0.31455
			49.53	00:00:49.530000	2.42	5.08	1.85	49.8546	00:00:49.855000	0.32459
			49.75	00:00:49.750000	2.47	5	1.85	49.7584	00:00:49.758000	0.00845
			50.01	00:00:50.010000	2.55	5.19	1.9	50.5728	00:00:50.573000	0.56282
			50.04	00:00:50.040000	2.59	5.05	1.87	50.4153	00:00:50.415000	0.37529
			51.8324	00:00:51.832000	2.57871	5.26988	1.80706	51.8422	00:00:51.842000	0.00989671
			1.95697	00:00:01.957000	0.111588	0.231925	0.0662755	1.93301	00:00:01.933000	0.319663
